# Supplementary material for: Manipulating Zika virus RNA tertiary structure for developing tissue-specific attenuated vaccines
Source: EMBO Mol Med. 2025 Sep 8;17(10):2787–808. doi: 10.1038/s44321-025-00304-5 (PMC12514043; doi:10.1038/s44321-025-00304-5)
Supplement: Supplementary file 3 — Source data Fig. 1 [file 44321_2025_304_MOESM3_ESM.zip]

Archive with 71 entries (50 files):
- Fig 1/
- Fig 1/Fig 1G/
- Fig 1/Fig 1G/.DS_Store
- __MACOSX/
- __MACOSX/Fig 1/
- __MACOSX/Fig 1/Fig 1G/
- __MACOSX/Fig 1/Fig 1G/._.DS_Store
- Fig 1/Fig 1G/Viral loads in Eyes.xlsx
- __MACOSX/Fig 1/Fig 1G/._Viral loads in Eyes.xlsx
- Fig 1/.DS_Store
- __MACOSX/Fig 1/._.DS_Store
- Fig 1/Fig 1I/
- Fig 1/Fig 1I/WT.tif
- __MACOSX/Fig 1/Fig 1I/
- __MACOSX/Fig 1/Fig 1I/._WT.tif
- Fig 1/Fig 1I/MOCK.tif
- __MACOSX/Fig 1/Fig 1I/._MOCK.tif
- Fig 1/Fig 1I/MBD2.tif
- __MACOSX/Fig 1/Fig 1I/._MBD2.tif
- Fig 1/Fig 1I/MBD1.tif
- __MACOSX/Fig 1/Fig 1I/._MBD1.tif
- Fig 1/Fig 1H/
- Fig 1/Fig 1H/.DS_Store
- __MACOSX/Fig 1/Fig 1H/
- __MACOSX/Fig 1/Fig 1H/._.DS_Store
- Fig 1/Fig 1H/Viremia.xlsx
- __MACOSX/Fig 1/Fig 1H/._Viremia.xlsx
- Fig 1/Fig 1F/
- Fig 1/Fig 1F/.DS_Store
- __MACOSX/Fig 1/Fig 1F/
- __MACOSX/Fig 1/Fig 1F/._.DS_Store
- Fig 1/Fig 1F/Viral loads in testes.xlsx
- __MACOSX/Fig 1/Fig 1F/._Viral loads in testes.xlsx
- Fig 1/Fig 1A/
- Fig 1/Fig 1A/.DS_Store
- __MACOSX/Fig 1/Fig 1A/
- __MACOSX/Fig 1/Fig 1A/._.DS_Store
- Fig 1/Fig 1A/Human Msi1 mRNA expression∩╝êNPTM∩╝ë.xlsx
- __MACOSX/Fig 1/Fig 1A/._Human Msi1 mRNA expression∩╝êNPTM∩╝ë.xlsx
- Fig 1/Fig 1C/
- Fig 1/Fig 1C/.DS_Store
- __MACOSX/Fig 1/Fig 1C/
- __MACOSX/Fig 1/Fig 1C/._.DS_Store
- Fig 1/Fig 1C/Western MSI1.tif
- __MACOSX/Fig 1/Fig 1C/._Western MSI1.tif
- Fig 1/Fig 1C/Western ╬▓-Actin.tif
- __MACOSX/Fig 1/Fig 1C/._Western ╬▓-Actin.tif
- Fig 1/Fig 1C/Western ╬▒-Tubulin.tif
- __MACOSX/Fig 1/Fig 1C/._Western ╬▒-Tubulin.tif
- Fig 1/Fig 1J/
- Fig 1/Fig 1J/WT.tif
- __MACOSX/Fig 1/Fig 1J/
- __MACOSX/Fig 1/Fig 1J/._WT.tif
- Fig 1/Fig 1J/mock.tif
- __MACOSX/Fig 1/Fig 1J/._mock.tif
- Fig 1/Fig 1J/MBD2.tif
- __MACOSX/Fig 1/Fig 1J/._MBD2.tif
- Fig 1/Fig 1J/MBD1.tif
- __MACOSX/Fig 1/Fig 1J/._MBD1.tif
- Fig 1/Fig 1B/
- Fig 1/Fig 1B/.DS_Store
- __MACOSX/Fig 1/Fig 1B/
- __MACOSX/Fig 1/Fig 1B/._.DS_Store
- Fig 1/Fig 1B/Mouse Msi1 mRNA relative expression.xlsx
- __MACOSX/Fig 1/Fig 1B/._Mouse Msi1 mRNA relative expression.xlsx
- Fig 1/Fig 1E/
- Fig 1/Fig 1E/.DS_Store
- __MACOSX/Fig 1/Fig 1E/
- __MACOSX/Fig 1/Fig 1E/._.DS_Store
- Fig 1/Fig 1E/viral loads in brain.xlsx
- __MACOSX/Fig 1/Fig 1E/._viral loads in brain.xlsx
