# Supplementary material for: Manipulating Zika virus RNA tertiary structure for developing tissue-specific attenuated vaccines
Source: EMBO Mol Med. 2025 Sep 8;17(10):2787–808. doi: 10.1038/s44321-025-00304-5 (PMC12514043; doi:10.1038/s44321-025-00304-5)
Supplement: Supplementary file 3 — Source data Fig. 1 [file 44321_2025_304_MOESM3_ESM.zip › Fig 1/Fig 1G/Viral loads in Eyes.xlsx]

## Sheet: 工作表1
WT	MBD1	MBD2
4.41255	3.21033	3.34537
4.35354	3.21671	3.28567
4.27044	3.05025	3.22848
3.85646	2.24413	2.35952
3.75359	2.42597	2.48812
