# Supplementary material for: Manipulating Zika virus RNA tertiary structure for developing tissue-specific attenuated vaccines
Source: EMBO Mol Med. 2025 Sep 8;17(10):2787–808. doi: 10.1038/s44321-025-00304-5 (PMC12514043; doi:10.1038/s44321-025-00304-5)
Supplement: Supplementary file 3 — Source data Fig. 1 [file 44321_2025_304_MOESM3_ESM.zip › Fig 1/Fig 1H/Viremia.xlsx]

## Sheet: 工作表1
	WT					MBD1					MBD2
1 dpi	3.77815	3.73239	3.69897	3.34242	3.14613	4.0086	3.41497	3.44716	3.53148	2.60206	3.8451	3.716	3.57978	3.14613	2.60206
3 dpi	3.94448	3.92428	3.76343	3.62325	3.57978	4.04139	3.97313	3.50515	3.5563	3.25527	4.01703	3.91381	3.14613	3.07918	3.25527
5 dpi	3.34242	3.25527	3	3.14613	2.60206	3.14613	3	2.90309	2.90309	2.60206	3.07918	3	2.77815	2.60206	2.60206
