# Supplementary material for: Manipulating Zika virus RNA tertiary structure for developing tissue-specific attenuated vaccines
Source: EMBO Mol Med. 2025 Sep 8;17(10):2787–808. doi: 10.1038/s44321-025-00304-5 (PMC12514043; doi:10.1038/s44321-025-00304-5)
Supplement: Supplementary file 3 — Source data Fig. 1 [file 44321_2025_304_MOESM3_ESM.zip › Fig 1/Fig 1F/Viral loads in testes.xlsx]

## Sheet: 工作表1
WT	MBD1	MBD2
4.1328	3.1063	2.98757
3.84669	2.77648	2.63062
3.74846	2.05965	2.15989
3.48775	2.1736	2.33313
3.29158	2.13854	2.0498
