# Supplementary material for: Manipulating Zika virus RNA tertiary structure for developing tissue-specific attenuated vaccines
Source: EMBO Mol Med. 2025 Sep 8;17(10):2787–808. doi: 10.1038/s44321-025-00304-5 (PMC12514043; doi:10.1038/s44321-025-00304-5)
Supplement: Supplementary file 3 — Source data Fig. 1 [file 44321_2025_304_MOESM3_ESM.zip › Fig 1/Fig 1A/Human Msi1 mRNA expression∩╝êNPTM∩╝ë.xlsx]

## Sheet: 工作表1
	retina	testis	cerebral contex	stomach	small intestine	heart muscle	colon	Rectum	kidney	lung	liver	spleen
HPA dataset		7.5	9.8	2.2	4	3	0.9	0.9	0.3	0.4	0.5	0.3
GTEX dataset	101.1	15.8	8	4.2	2.1	3.2	1.5		0.9	0.5	0.3	0
