# Supplementary material for: Manipulating Zika virus RNA tertiary structure for developing tissue-specific attenuated vaccines
Source: EMBO Mol Med. 2025 Sep 8;17(10):2787–808. doi: 10.1038/s44321-025-00304-5 (PMC12514043; doi:10.1038/s44321-025-00304-5)
Supplement: Supplementary file 3 — Source data Fig. 1 [file 44321_2025_304_MOESM3_ESM.zip › Fig 1/Fig 1B/Mouse Msi1 mRNA relative expression.xlsx]

## Sheet: 工作表1
Brain	Heart	Liver	Spleen	Lung	Kidney	Rectum	Testis	Eye
1	0.0636637	0.00742169	0.00976412	0.00721126	0.134435	0.0290288	4.555	42.691
1.88323	0.0373951	0.00260494	0.00522841	0.00459964	0.0394114	0.0165192	3.97524	91.211
1.13803	0.09363	0.00786704	0.00969609	0.0142265	0.171569	0.0333178	4.98825	88.87
