# Supplementary material for: Manipulating Zika virus RNA tertiary structure for developing tissue-specific attenuated vaccines
Source: EMBO Mol Med. 2025 Sep 8;17(10):2787–808. doi: 10.1038/s44321-025-00304-5 (PMC12514043; doi:10.1038/s44321-025-00304-5)
Supplement: Supplementary file 3 — Source data Fig. 1 [file 44321_2025_304_MOESM3_ESM.zip › Fig 1/Fig 1E/viral loads in brain.xlsx]

## Sheet: 工作表1
WT	MBD1	MBD2
5.35344	3.85017	3.98928
5.23997	3.98637	3.60264
4.46155	3.89734	3.70737
4.25142	3.57322	3.51517
4.87416	3.26241	3.43297
