# Supplementary material for: Manipulating Zika virus RNA tertiary structure for developing tissue-specific attenuated vaccines
Source: EMBO Mol Med. 2025 Sep 8;17(10):2787–808. doi: 10.1038/s44321-025-00304-5 (PMC12514043; doi:10.1038/s44321-025-00304-5)
Supplement: Supplementary file 4 — Source data Fig. 2 [file 44321_2025_304_MOESM4_ESM.zip]

Archive with 85 entries (72 files):
- Fig 2/
- Fig 2/Fig 2A/
- Fig 2/Fig 2A/.DS_Store
- __MACOSX/
- __MACOSX/Fig 2/
- __MACOSX/Fig 2/Fig 2A/
- __MACOSX/Fig 2/Fig 2A/._.DS_Store
- Fig 2/Fig 2A/mice survival.xlsx
- __MACOSX/Fig 2/Fig 2A/._mice survival.xlsx
- Fig 2/.DS_Store
- __MACOSX/Fig 2/._.DS_Store
- Fig 2/Fig 2E/
- Fig 2/Fig 2E/Mock d3jpg.tif
- __MACOSX/Fig 2/Fig 2E/
- __MACOSX/Fig 2/Fig 2E/._Mock d3jpg.tif
- Fig 2/Fig 2E/MBD2 d9.tif
- __MACOSX/Fig 2/Fig 2E/._MBD2 d9.tif
- Fig 2/Fig 2E/.DS_Store
- __MACOSX/Fig 2/Fig 2E/._.DS_Store
- Fig 2/Fig 2E/Mock d9.tif
- __MACOSX/Fig 2/Fig 2E/._Mock d9.tif
- Fig 2/Fig 2E/WT d9.tif
- __MACOSX/Fig 2/Fig 2E/._WT d9.tif
- Fig 2/Fig 2E/Hippo viral signal intensity.xlsx
- __MACOSX/Fig 2/Fig 2E/._Hippo viral signal intensity.xlsx
- Fig 2/Fig 2E/MBD1 d6.tif
- __MACOSX/Fig 2/Fig 2E/._MBD1 d6.tif
- Fig 2/Fig 2E/MBD1 d3.tif
- __MACOSX/Fig 2/Fig 2E/._MBD1 d3.tif
- Fig 2/Fig 2E/MBD1 d9.tif
- __MACOSX/Fig 2/Fig 2E/._MBD1 d9.tif
- Fig 2/Fig 2E/Mock d6.tif
- __MACOSX/Fig 2/Fig 2E/._Mock d6.tif
- Fig 2/Fig 2E/MBD2 d3.tif
- __MACOSX/Fig 2/Fig 2E/._MBD2 d3.tif
- Fig 2/Fig 2E/WT d6.tif
- __MACOSX/Fig 2/Fig 2E/._WT d6.tif
- Fig 2/Fig 2E/WT d3.tif
- __MACOSX/Fig 2/Fig 2E/._WT d3.tif
- Fig 2/Fig 2E/MBD2 d6.tif
- __MACOSX/Fig 2/Fig 2E/._MBD2 d6.tif
- Fig 2/Fig 2B/
- Fig 2/Fig 2B/.DS_Store
- __MACOSX/Fig 2/Fig 2B/
- __MACOSX/Fig 2/Fig 2B/._.DS_Store
- Fig 2/Fig 2B/mouse brain width.xlsx
- __MACOSX/Fig 2/Fig 2B/._mouse brain width.xlsx
- Fig 2/Fig 2B/mouse brain picture.jpg
- __MACOSX/Fig 2/Fig 2B/._mouse brain picture.jpg
- Fig 2/Fig 2C/
- Fig 2/Fig 2C/.DS_Store
- __MACOSX/Fig 2/Fig 2C/
- __MACOSX/Fig 2/Fig 2C/._.DS_Store
- Fig 2/Fig 2C/viral RNA loads in mouse brains.xlsx
- __MACOSX/Fig 2/Fig 2C/._viral RNA loads in mouse brains.xlsx
- Fig 2/Fig 2D/
- Fig 2/Fig 2D/MBD2 d9.tif
- __MACOSX/Fig 2/Fig 2D/
- __MACOSX/Fig 2/Fig 2D/._MBD2 d9.tif
- Fig 2/Fig 2D/.DS_Store
- __MACOSX/Fig 2/Fig 2D/._.DS_Store
- Fig 2/Fig 2D/Mock d9.tif
- __MACOSX/Fig 2/Fig 2D/._Mock d9.tif
- Fig 2/Fig 2D/WT d9.tif
- __MACOSX/Fig 2/Fig 2D/._WT d9.tif
- Fig 2/Fig 2D/cortex viral signal intensity.xlsx
- __MACOSX/Fig 2/Fig 2D/._cortex viral signal intensity.xlsx
- Fig 2/Fig 2D/MBD1 d6.tif
- __MACOSX/Fig 2/Fig 2D/._MBD1 d6.tif
- Fig 2/Fig 2D/MBD1 d3.tif
- __MACOSX/Fig 2/Fig 2D/._MBD1 d3.tif
- Fig 2/Fig 2D/MBD1 d9.tif
- __MACOSX/Fig 2/Fig 2D/._MBD1 d9.tif
- Fig 2/Fig 2D/Mock d6.tif
- __MACOSX/Fig 2/Fig 2D/._Mock d6.tif
- Fig 2/Fig 2D/MBD2 d3.tif
- __MACOSX/Fig 2/Fig 2D/._MBD2 d3.tif
- Fig 2/Fig 2D/WT d6.tif
- __MACOSX/Fig 2/Fig 2D/._WT d6.tif
- Fig 2/Fig 2D/WT d3.tif
- __MACOSX/Fig 2/Fig 2D/._WT d3.tif
- Fig 2/Fig 2D/Mock d3.tif
- __MACOSX/Fig 2/Fig 2D/._Mock d3.tif
- Fig 2/Fig 2D/MBD2 d6.tif
- __MACOSX/Fig 2/Fig 2D/._MBD2 d6.tif
