# Supplementary material for: Manipulating Zika virus RNA tertiary structure for developing tissue-specific attenuated vaccines
Source: EMBO Mol Med. 2025 Sep 8;17(10):2787–808. doi: 10.1038/s44321-025-00304-5 (PMC12514043; doi:10.1038/s44321-025-00304-5)
Supplement: Supplementary file 4 — Source data Fig. 2 [file 44321_2025_304_MOESM4_ESM.zip › Fig 2/Fig 2A/mice survival.xlsx]

## Sheet: 工作表1
day	WT	MBD1	MBD2
10	1
11	1
14	1
15	1
16	1
18	1
19	1
21	0
21	0
21	0
21	0
21	0
21		0
21		0	0
21		0	0
21		0	0
21		0	0
21		0	0
21		0	0
21		0	0
21		0	0
21		0	0
21		0	0
21		0	0
