# Supplementary material for: Manipulating Zika virus RNA tertiary structure for developing tissue-specific attenuated vaccines
Source: EMBO Mol Med. 2025 Sep 8;17(10):2787–808. doi: 10.1038/s44321-025-00304-5 (PMC12514043; doi:10.1038/s44321-025-00304-5)
Supplement: Supplementary file 4 — Source data Fig. 2 [file 44321_2025_304_MOESM4_ESM.zip › Fig 2/Fig 2E/Hippo viral signal intensity.xlsx]

## Sheet: 工作表1
	WT			MBD1			MBD2
6 dpi	1.1646	0.8472	0.9882	0.5256	0.1512	0.2616	0.3738	0.1338	0.1434
9 dpi	1.29947	0.89262	0.807914	0.411337	0.159144	0.147594	0.149519	0.0673797	0.126417
