# Supplementary material for: Manipulating Zika virus RNA tertiary structure for developing tissue-specific attenuated vaccines
Source: EMBO Mol Med. 2025 Sep 8;17(10):2787–808. doi: 10.1038/s44321-025-00304-5 (PMC12514043; doi:10.1038/s44321-025-00304-5)
Supplement: Supplementary file 4 — Source data Fig. 2 [file 44321_2025_304_MOESM4_ESM.zip › Fig 2/Fig 2B/mouse brain width.xlsx]

## Sheet: 工作表1
mock	WT	MBD1	MBD2
10.3	9.3	10	10
10	9.5	9.9	9.6
9.6	9.1	9.8	9.9
10	9.2	10.1	9.6
10.1	9.4	9.7	10
10.3	9.6	9.8	10
