# Supplementary material for: Manipulating Zika virus RNA tertiary structure for developing tissue-specific attenuated vaccines
Source: EMBO Mol Med. 2025 Sep 8;17(10):2787–808. doi: 10.1038/s44321-025-00304-5 (PMC12514043; doi:10.1038/s44321-025-00304-5)
Supplement: Supplementary file 4 — Source data Fig. 2 [file 44321_2025_304_MOESM4_ESM.zip › Fig 2/Fig 2C/viral RNA loads in mouse brains.xlsx]

## Sheet: 工作表1
		WT					MBD1					MBD2
	3 dpi	11.1125	10.9926	10.4272	11.0334	10.9608	9.53068	8.38394	10.5088	10.6086	10.0498	10.1962	9.75538	10.4801	9.93872	9.45069
	6 dpi	11.7332	11.5679	11.4882	11.8233	11.8678	10.5967	11.056	11.306	10.8974	11.2541	10.7812	10.731	11.0661	11.5316	10.5865
	9 dpi	11.5712	11.4627	11.7067	11.7412	11.584	11.1039	11.0796	11.0006	10.8509	10.72	10.7421	11.0757	10.6659	11.136	10.5548
	12 dpi	10.7108	9.85652	10.3988	10.4346	10.8366	10.5691	10.5547	10.727	10.488	10.8524	10.2894	10.9491	10.9729	9.6441	10.6686
