# Supplementary material for: Manipulating Zika virus RNA tertiary structure for developing tissue-specific attenuated vaccines
Source: EMBO Mol Med. 2025 Sep 8;17(10):2787–808. doi: 10.1038/s44321-025-00304-5 (PMC12514043; doi:10.1038/s44321-025-00304-5)
Supplement: Supplementary file 4 — Source data Fig. 2 [file 44321_2025_304_MOESM4_ESM.zip › Fig 2/Fig 2D/cortex viral signal intensity.xlsx]

## Sheet: 工作表1
	WT			MBD1			MBD2
6 dpi	0.898904	1.08197	1.01912	0.336001	0.359691	0.408036	0.279759	0.282821	0.311345
9 dpi	0.95005	1.24495	0.804995	0.340356	0.39291	0.273954	0.332189	0.30751	0.410842
