# Supplementary material for: Manipulating Zika virus RNA tertiary structure for developing tissue-specific attenuated vaccines
Source: EMBO Mol Med. 2025 Sep 8;17(10):2787–808. doi: 10.1038/s44321-025-00304-5 (PMC12514043; doi:10.1038/s44321-025-00304-5)
Supplement: Supplementary file 5 — Source data Fig. 3 [file 44321_2025_304_MOESM5_ESM.zip]

Archive with 73 entries (62 files):
- Fig 3/
- Fig 3/.DS_Store
- __MACOSX/
- __MACOSX/Fig 3/
- __MACOSX/Fig 3/._.DS_Store
- Fig 3/Fig 3C/
- Fig 3/Fig 3C/viral RNA loads in organoids.xlsx
- __MACOSX/Fig 3/Fig 3C/
- __MACOSX/Fig 3/Fig 3C/._viral RNA loads in organoids.xlsx
- Fig 3/Fig 3C/.DS_Store
- __MACOSX/Fig 3/Fig 3C/._.DS_Store
- Fig 3/Fig 3D/
- Fig 3/Fig 3D/WT ZIKVE.tif
- __MACOSX/Fig 3/Fig 3D/
- __MACOSX/Fig 3/Fig 3D/._WT ZIKVE.tif
- Fig 3/Fig 3D/Mock ZIKVE.tif
- __MACOSX/Fig 3/Fig 3D/._Mock ZIKVE.tif
- Fig 3/Fig 3D/MBD2 ZIKVE.tif
- __MACOSX/Fig 3/Fig 3D/._MBD2 ZIKVE.tif
- Fig 3/Fig 3D/WT DAPI.tif
- __MACOSX/Fig 3/Fig 3D/._WT DAPI.tif
- Fig 3/Fig 3D/.DS_Store
- __MACOSX/Fig 3/Fig 3D/._.DS_Store
- Fig 3/Fig 3D/Mock MSI1.tif
- __MACOSX/Fig 3/Fig 3D/._Mock MSI1.tif
- Fig 3/Fig 3D/MBD2 MSI1.tif
- __MACOSX/Fig 3/Fig 3D/._MBD2 MSI1.tif
- Fig 3/Fig 3D/Mock DAPI.tif
- __MACOSX/Fig 3/Fig 3D/._Mock DAPI.tif
- Fig 3/Fig 3D/MBD2 DAPI.tif
- __MACOSX/Fig 3/Fig 3D/._MBD2 DAPI.tif
- Fig 3/Fig 3D/WT MSI1.tif
- __MACOSX/Fig 3/Fig 3D/._WT MSI1.tif
- Fig 3/Fig 3D/WT Merge.tif
- __MACOSX/Fig 3/Fig 3D/._WT Merge.tif
- Fig 3/Fig 3D/MBD2 Merge.tif
- __MACOSX/Fig 3/Fig 3D/._MBD2 Merge.tif
- Fig 3/Fig 3D/Mock Merge.tif
- __MACOSX/Fig 3/Fig 3D/._Mock Merge.tif
- Fig 3/Fig 3B/
- Fig 3/Fig 3B/organoid area.xlsx
- __MACOSX/Fig 3/Fig 3B/
- __MACOSX/Fig 3/Fig 3B/._organoid area.xlsx
- Fig 3/Fig 3B/.DS_Store
- __MACOSX/Fig 3/Fig 3B/._.DS_Store
- Fig 3/Fig 3A/
- Fig 3/Fig 3A/MBD2 d18.tif
- __MACOSX/Fig 3/Fig 3A/
- __MACOSX/Fig 3/Fig 3A/._MBD2 d18.tif
- Fig 3/Fig 3A/MBD2 d30.tif
- __MACOSX/Fig 3/Fig 3A/._MBD2 d30.tif
- Fig 3/Fig 3A/.DS_Store
- __MACOSX/Fig 3/Fig 3A/._.DS_Store
- Fig 3/Fig 3A/Mock d18.tif
- __MACOSX/Fig 3/Fig 3A/._Mock d18.tif
- Fig 3/Fig 3A/Mock d30.tif
- __MACOSX/Fig 3/Fig 3A/._Mock d30.tif
- Fig 3/Fig 3A/WT d5.tif
- __MACOSX/Fig 3/Fig 3A/._WT d5.tif
- Fig 3/Fig 3A/Mock d5.tif
- __MACOSX/Fig 3/Fig 3A/._Mock d5.tif
- Fig 3/Fig 3A/MBD2 d0.tif
- __MACOSX/Fig 3/Fig 3A/._MBD2 d0.tif
- Fig 3/Fig 3A/WT d18.tif
- __MACOSX/Fig 3/Fig 3A/._WT d18.tif
- Fig 3/Fig 3A/WT d30.tif
- __MACOSX/Fig 3/Fig 3A/._WT d30.tif
- Fig 3/Fig 3A/Mock d0.tif
- __MACOSX/Fig 3/Fig 3A/._Mock d0.tif
- Fig 3/Fig 3A/MBD2 d5.tif
- __MACOSX/Fig 3/Fig 3A/._MBD2 d5.tif
- Fig 3/Fig 3A/WT d0.tif
- __MACOSX/Fig 3/Fig 3A/._WT d0.tif
