# Supplementary material for: Manipulating Zika virus RNA tertiary structure for developing tissue-specific attenuated vaccines
Source: EMBO Mol Med. 2025 Sep 8;17(10):2787–808. doi: 10.1038/s44321-025-00304-5 (PMC12514043; doi:10.1038/s44321-025-00304-5)
Supplement: Supplementary file 5 — Source data Fig. 3 [file 44321_2025_304_MOESM5_ESM.zip › Fig 3/Fig 3C/viral RNA loads in organoids.xlsx]

## Sheet: 工作表1
	WT			MBD2
1 dpi	6.85919	6.38828	6.95052	6.41397	6.45107	6.82494
3 dpi	7.48992	7.49849	7.7582	7.20167	7.21309	7.05612
5 dpi	7.99794	8.34612	8.20342	7.42714	7.23021	7.25875
7 dpi	8.47455	8.06643	8.23767	7.19025	7.56127	7.67829
