# Supplementary material for: Manipulating Zika virus RNA tertiary structure for developing tissue-specific attenuated vaccines
Source: EMBO Mol Med. 2025 Sep 8;17(10):2787–808. doi: 10.1038/s44321-025-00304-5 (PMC12514043; doi:10.1038/s44321-025-00304-5)
Supplement: Supplementary file 5 — Source data Fig. 3 [file 44321_2025_304_MOESM5_ESM.zip › Fig 3/Fig 3B/organoid area.xlsx]

## Sheet: 工作表1
	mock			WT			MBD2
0 dpi	0.921	0.72	0.697	0.889	0.855	1.039	0.979	0.852	0.865
5 dpi	1.447	1.226	0.935	1.02	1.101	1.092	1.295	1.153	1.349
18 dpi	2.162	1.863	1.751	1.372	1.443	1.51	1.92	1.8	1.6
30 dpi	2.511	2.241	2.027	1.676	1.441	1.442	2.267	1.888	2.108
