# Supplementary material for: Manipulating Zika virus RNA tertiary structure for developing tissue-specific attenuated vaccines
Source: EMBO Mol Med. 2025 Sep 8;17(10):2787–808. doi: 10.1038/s44321-025-00304-5 (PMC12514043; doi:10.1038/s44321-025-00304-5)
Supplement: Supplementary file 6 — Source data Fig. 4 [file 44321_2025_304_MOESM6_ESM.zip]

Archive with 71 entries (54 files):
- Fig 4/
- Fig 4/.DS_Store
- __MACOSX/
- __MACOSX/Fig 4/
- __MACOSX/Fig 4/._.DS_Store
- Fig 4/Fig 4D/
- Fig 4/Fig 4D/Viral RNA loads of maternal sera.xlsx
- __MACOSX/Fig 4/Fig 4D/
- __MACOSX/Fig 4/Fig 4D/._Viral RNA loads of maternal sera.xlsx
- Fig 4/Fig 4D/.DS_Store
- __MACOSX/Fig 4/Fig 4D/._.DS_Store
- Fig 4/Fig 4E/
- Fig 4/Fig 4E/Viral RNA loads of maternal spleens.xlsx
- __MACOSX/Fig 4/Fig 4E/
- __MACOSX/Fig 4/Fig 4E/._Viral RNA loads of maternal spleens.xlsx
- Fig 4/Fig 4E/.DS_Store
- __MACOSX/Fig 4/Fig 4E/._.DS_Store
- Fig 4/Fig 4B/
- Fig 4/Fig 4B/.DS_Store
- __MACOSX/Fig 4/Fig 4B/
- __MACOSX/Fig 4/Fig 4B/._.DS_Store
- Fig 4/Fig 4B/Western MSI1.tif
- __MACOSX/Fig 4/Fig 4B/._Western MSI1.tif
- Fig 4/Fig 4B/Western ╬▒-Tubulin.tif
- __MACOSX/Fig 4/Fig 4B/._Western ╬▒-Tubulin.tif
- Fig 4/Fig 4G/
- Fig 4/Fig 4G/.DS_Store
- __MACOSX/Fig 4/Fig 4G/
- __MACOSX/Fig 4/Fig 4G/._.DS_Store
- Fig 4/Fig 4G/Viral RNA loads in placentas.xlsx
- __MACOSX/Fig 4/Fig 4G/._Viral RNA loads in placentas.xlsx
- Fig 4/Fig 4A/
- Fig 4/Fig 4A/E10.5 DAPI.tif
- __MACOSX/Fig 4/Fig 4A/
- __MACOSX/Fig 4/Fig 4A/._E10.5 DAPI.tif
- Fig 4/Fig 4A/E8.5 CK7.tif
- __MACOSX/Fig 4/Fig 4A/._E8.5 CK7.tif
- Fig 4/Fig 4A/E12.5 merge.tif
- __MACOSX/Fig 4/Fig 4A/._E12.5 merge.tif
- Fig 4/Fig 4A/.DS_Store
- __MACOSX/Fig 4/Fig 4A/._.DS_Store
- Fig 4/Fig 4A/E8.5 DAPI.tif
- __MACOSX/Fig 4/Fig 4A/._E8.5 DAPI.tif
- Fig 4/Fig 4A/E12.5 DAPI.tif
- __MACOSX/Fig 4/Fig 4A/._E12.5 DAPI.tif
- Fig 4/Fig 4A/E10.5 CK7.tif
- __MACOSX/Fig 4/Fig 4A/._E10.5 CK7.tif
- Fig 4/Fig 4A/E10.5 MSI1.tif
- __MACOSX/Fig 4/Fig 4A/._E10.5 MSI1.tif
- Fig 4/Fig 4A/E8.5 MSI1.tif
- __MACOSX/Fig 4/Fig 4A/._E8.5 MSI1.tif
- Fig 4/Fig 4A/E8.5 merge.tif
- __MACOSX/Fig 4/Fig 4A/._E8.5 merge.tif
- Fig 4/Fig 4A/E12.5 CK7.tif
- __MACOSX/Fig 4/Fig 4A/._E12.5 CK7.tif
- Fig 4/Fig 4A/E12.5 MSI1.tif
- __MACOSX/Fig 4/Fig 4A/._E12.5 MSI1.tif
- Fig 4/Fig 4A/E10.5 merge.tif
- __MACOSX/Fig 4/Fig 4A/._E10.5 merge.tif
- Fig 4/Fig 4F/
- Fig 4/Fig 4F/Viral RNA loads in maternal brains.xlsx
- __MACOSX/Fig 4/Fig 4F/
- __MACOSX/Fig 4/Fig 4F/._Viral RNA loads in maternal brains.xlsx
- Fig 4/Fig 4F/.DS_Store
- __MACOSX/Fig 4/Fig 4F/._.DS_Store
- Fig 4/Fig 4H/
- Fig 4/Fig 4H/.DS_Store
- __MACOSX/Fig 4/Fig 4H/
- __MACOSX/Fig 4/Fig 4H/._.DS_Store
- Fig 4/Fig 4H/Viral RNA loads in fetal heads.xlsx
- __MACOSX/Fig 4/Fig 4H/._Viral RNA loads in fetal heads.xlsx
