# Supplementary material for: Manipulating Zika virus RNA tertiary structure for developing tissue-specific attenuated vaccines
Source: EMBO Mol Med. 2025 Sep 8;17(10):2787–808. doi: 10.1038/s44321-025-00304-5 (PMC12514043; doi:10.1038/s44321-025-00304-5)
Supplement: Supplementary file 6 — Source data Fig. 4 [file 44321_2025_304_MOESM6_ESM.zip › Fig 4/Fig 4E/Viral RNA loads of maternal spleens.xlsx]

## Sheet: 工作表1
WT	MBD2
9.15749	8.70471
9.45801	9.03693
9.6915	9.67031
