# Supplementary material for: Manipulating Zika virus RNA tertiary structure for developing tissue-specific attenuated vaccines
Source: EMBO Mol Med. 2025 Sep 8;17(10):2787–808. doi: 10.1038/s44321-025-00304-5 (PMC12514043; doi:10.1038/s44321-025-00304-5)
Supplement: Supplementary file 6 — Source data Fig. 4 [file 44321_2025_304_MOESM6_ESM.zip › Fig 4/Fig 4G/Viral RNA loads in placentas.xlsx]

## Sheet: 工作表1
WT	MBD2
10.2286	10.4777
10.1414	10.0024
10.3149	9.41305
10.1961	10.0619
10.0479	10.0752
10.1758	9.68568
10.3137	10.3564
9.88218	9.69879
10.4749	9.53816
10.3103	9.61036
10.3171	9.70406
10.1649	9.79208
10.421	10.069
10.6399	9.90655
10.5041	10.1192
9.97556	9.77353
10.3629	9.42659
11.0043	10.201
11.0241	9.94176
11.1025	10.4261
10.1431	9.92964
10.403	9.70035
9.94415	10.0251
10.9214	9.95077
11.0939	9.67378
10.5118	9.58647
10.8055	9.14036
10.8967	9.69457
10.6301	9.71776
10.4368	9.90404
10.752	9.7663
10.6381	9.38608
10.2835	9.66001
10.2834	8.94595
10.9621	9.57172
10.9012	9.19494
	9.58319
	10.2583
