# Supplementary material for: Manipulating Zika virus RNA tertiary structure for developing tissue-specific attenuated vaccines
Source: EMBO Mol Med. 2025 Sep 8;17(10):2787–808. doi: 10.1038/s44321-025-00304-5 (PMC12514043; doi:10.1038/s44321-025-00304-5)
Supplement: Supplementary file 6 — Source data Fig. 4 [file 44321_2025_304_MOESM6_ESM.zip › Fig 4/Fig 4F/Viral RNA loads in maternal brains.xlsx]

## Sheet: 工作表1
WT	MBD2
9.1903	7.43889
7.66782	7.16423
8.54382	6.69267
