# Supplementary material for: Manipulating Zika virus RNA tertiary structure for developing tissue-specific attenuated vaccines
Source: EMBO Mol Med. 2025 Sep 8;17(10):2787–808. doi: 10.1038/s44321-025-00304-5 (PMC12514043; doi:10.1038/s44321-025-00304-5)
Supplement: Supplementary file 6 — Source data Fig. 4 [file 44321_2025_304_MOESM6_ESM.zip › Fig 4/Fig 4H/Viral RNA loads in fetal heads.xlsx]

## Sheet: 工作表1
WT	MBD2
8.2184	7.13053
8.76896	7.4418
8.2377	6.78839
7.64312	7.2959
7.34253	6.86333
6.40336	6.37077
8.71319	5.43607
8.7013	5.86392
8.24139	6.48373
10.2241	7.07067
8.32966	6.35226
9.09333	6.17727
10.1403	5.94463
9.28521	5.69454
7.36011	5.35709
7.65751	6.6225
6.89951	4.83411
7.1656	7.06177
10.2808	6.09211
8.53392	6.46813
7.9643	6.18055
7.48626	8.18681
6.96343	7.34046
10.3004	7.19045
9.10706	7.97863
8.26595	7.3374
7.96929	6.78002
9.8233	5.73273
7.83551	4.97324
10.1925	6.32774
8.00893	5.73088
7.58534	7.37877
9.22986	6.45605
7.87685	5.48327
8.51259	5.66895
10.1158	7.11775
	7.34407
	6.39547
