# Supplementary material for: Manipulating Zika virus RNA tertiary structure for developing tissue-specific attenuated vaccines
Source: EMBO Mol Med. 2025 Sep 8;17(10):2787–808. doi: 10.1038/s44321-025-00304-5 (PMC12514043; doi:10.1038/s44321-025-00304-5)
Supplement: Supplementary file 7 — Source data Fig. 5 [file 44321_2025_304_MOESM7_ESM.zip]

Archive with 65 entries (48 files):
- Fig 5/
- Fig 5/.DS_Store
- __MACOSX/
- __MACOSX/Fig 5/
- __MACOSX/Fig 5/._.DS_Store
- Fig 5/Fig 5F/
- Fig 5/Fig 5F/.DS_Store
- __MACOSX/Fig 5/Fig 5F/
- __MACOSX/Fig 5/Fig 5F/._.DS_Store
- Fig 5/Fig 5F/mouse survival post challenge.xlsx
- __MACOSX/Fig 5/Fig 5F/._mouse survival post challenge.xlsx
- Fig 5/Fig 5H/
- Fig 5/Fig 5H/MBD2-ZIKVE.jpg
- __MACOSX/Fig 5/Fig 5H/
- __MACOSX/Fig 5/Fig 5H/._MBD2-ZIKVE.jpg
- Fig 5/Fig 5H/PBS-ZIKVE.jpg
- __MACOSX/Fig 5/Fig 5H/._PBS-ZIKVE.jpg
- Fig 5/Fig 5H/.DS_Store
- __MACOSX/Fig 5/Fig 5H/._.DS_Store
- Fig 5/Fig 5H/MBD2-no treat.jpg
- __MACOSX/Fig 5/Fig 5H/._MBD2-no treat.jpg
- Fig 5/Fig 5H/MBD1-ConA.jpg
- __MACOSX/Fig 5/Fig 5H/._MBD1-ConA.jpg
- Fig 5/Fig 5H/PBS-no treat.jpg
- __MACOSX/Fig 5/Fig 5H/._PBS-no treat.jpg
- Fig 5/Fig 5H/PBS-ConA.jpg
- __MACOSX/Fig 5/Fig 5H/._PBS-ConA.jpg
- Fig 5/Fig 5H/spot forming unit .xlsx
- __MACOSX/Fig 5/Fig 5H/._spot forming unit .xlsx
- Fig 5/Fig 5H/MBD2-ConA.jpg
- __MACOSX/Fig 5/Fig 5H/._MBD2-ConA.jpg
- Fig 5/Fig 5H/MBD1-ZIKVE.jpg
- __MACOSX/Fig 5/Fig 5H/._MBD1-ZIKVE.jpg
- Fig 5/Fig 5H/MBD1-no treat.jpg
- __MACOSX/Fig 5/Fig 5H/._MBD1-no treat.jpg
- Fig 5/Fig 5G/
- Fig 5/Fig 5G/.DS_Store
- __MACOSX/Fig 5/Fig 5G/
- __MACOSX/Fig 5/Fig 5G/._.DS_Store
- Fig 5/Fig 5G/mouse weight changes post challenge.xlsx
- __MACOSX/Fig 5/Fig 5G/._mouse weight changes post challenge.xlsx
- Fig 5/Fig 5E/
- Fig 5/Fig 5E/.DS_Store
- __MACOSX/Fig 5/Fig 5E/
- __MACOSX/Fig 5/Fig 5E/._.DS_Store
- Fig 5/Fig 5E/viramia post challenge.xlsx
- __MACOSX/Fig 5/Fig 5E/._viramia post challenge.xlsx
- Fig 5/Fig 5B/
- Fig 5/Fig 5B/.DS_Store
- __MACOSX/Fig 5/Fig 5B/
- __MACOSX/Fig 5/Fig 5B/._.DS_Store
- Fig 5/Fig 5B/mouse weight change post immunization.xlsx
- __MACOSX/Fig 5/Fig 5B/._mouse weight change post immunization.xlsx
- Fig 5/Fig 5C/
- Fig 5/Fig 5C/.DS_Store
- __MACOSX/Fig 5/Fig 5C/
- __MACOSX/Fig 5/Fig 5C/._.DS_Store
- Fig 5/Fig 5C/mouse IgG titer.xlsx
- __MACOSX/Fig 5/Fig 5C/._mouse IgG titer.xlsx
- Fig 5/Fig 5D/
- Fig 5/Fig 5D/.DS_Store
- __MACOSX/Fig 5/Fig 5D/
- __MACOSX/Fig 5/Fig 5D/._.DS_Store
- Fig 5/Fig 5D/mouse neutralizing antibody titer.xlsx
- __MACOSX/Fig 5/Fig 5D/._mouse neutralizing antibody titer.xlsx
