# Supplementary material for: Manipulating Zika virus RNA tertiary structure for developing tissue-specific attenuated vaccines
Source: EMBO Mol Med. 2025 Sep 8;17(10):2787–808. doi: 10.1038/s44321-025-00304-5 (PMC12514043; doi:10.1038/s44321-025-00304-5)
Supplement: Supplementary file 7 — Source data Fig. 5 [file 44321_2025_304_MOESM7_ESM.zip › Fig 5/Fig 5F/mouse survival post challenge.xlsx]

## Sheet: 工作表1
day	PBS	MBD1	MBD2	Healthy ctrl
9	1
9	1
10	1
12	1
12	1
21		0	0	0
21		0	0	0
21		0	0	0
21		0	0	0
21		0	0	0
