# Supplementary material for: Manipulating Zika virus RNA tertiary structure for developing tissue-specific attenuated vaccines
Source: EMBO Mol Med. 2025 Sep 8;17(10):2787–808. doi: 10.1038/s44321-025-00304-5 (PMC12514043; doi:10.1038/s44321-025-00304-5)
Supplement: Supplementary file 7 — Source data Fig. 5 [file 44321_2025_304_MOESM7_ESM.zip › Fig 5/Fig 5H/spot forming unit .xlsx]

## Sheet: 工作表1
	PBS					MBD1					MBD2
no treat	20	31	2	44	25	2	48	15	4	26	34	19	77	96	31
ZIKV E	93	98	102	10	68	372	382	353	435	381	602	472	301	319	381
Con A	138	224	244	336	277	373	634	384	522	622	548	334	654	416	547
