# Supplementary material for: Manipulating Zika virus RNA tertiary structure for developing tissue-specific attenuated vaccines
Source: EMBO Mol Med. 2025 Sep 8;17(10):2787–808. doi: 10.1038/s44321-025-00304-5 (PMC12514043; doi:10.1038/s44321-025-00304-5)
Supplement: Supplementary file 7 — Source data Fig. 5 [file 44321_2025_304_MOESM7_ESM.zip › Fig 5/Fig 5G/mouse weight changes post challenge.xlsx]

## Sheet: 工作表1
day post challenge		Healthy ctrl					PBS					MBD1					MBD2
0		100	100	100	100	100	100	100	100	100	100	100	100	100	100	100	100	100	100	100	100
1		103.049	102.308	102.098	108.696	105.714	104.098	106.716	102.74	105.625	104.286	106.897	105.488	106.522	105.263	114.062	107.692	106.25	103.497	106.107	101.46
3		102.439	106.154	104.196	113.768	108.571	100.82	99.2537	104.11	103.125	105.714	111.034	108.537	109.42	108.553	117.969	110.769	112.5	105.594	109.16	102.92
5		104.268	113.846	111.189	126.087	110.714	99.1803	97.7612	99.3151	97.5	102.857	115.172	109.756	109.42	112.5	120.312	116.154	114.062	112.587	111.45	108.029
7		108.537	120.769	115.385	131.884	113.571	94.2623	90.2985	86.3014	93.125	92.8571	117.931	110.366	110.145	115.132	124.219	121.538	116.406	118.182	115.267	111.679
9		109.146	126.154	123.077	141.304	119.286	89.3443	82.8358	87.6712	89.375	88.5714	123.448	110.976	111.594	119.079	125	125.385	121.094	123.077	124.427	116.788
