# Supplementary material for: Manipulating Zika virus RNA tertiary structure for developing tissue-specific attenuated vaccines
Source: EMBO Mol Med. 2025 Sep 8;17(10):2787–808. doi: 10.1038/s44321-025-00304-5 (PMC12514043; doi:10.1038/s44321-025-00304-5)
Supplement: Supplementary file 7 — Source data Fig. 5 [file 44321_2025_304_MOESM7_ESM.zip › Fig 5/Fig 5E/viramia post challenge.xlsx]

## Sheet: 工作表1
day post challenge	PBS					Healthy ctrl					MBD1					MBD2
0	4.61791	4.61791	4.61791	4.61791	4.61791	4.61791	4.61791	4.61791	4.61791	4.61791	4.61791	4.61791	4.61791	4.61791	4.61791	4.61791	4.61791	4.61791	4.61791	4.61791
1	8.77048	9.09013	9.2157	7.54041	9.21856	4.61791	4.61791	4.61791	4.61791	4.61791	4.61791	4.61791	4.61791	4.61791	4.61791	4.61791	4.61791	4.61791	4.61791	4.61791
3	9.33272	9.04732	8.75906	9.03305	8.90462	4.61791	4.61791	4.61791	4.61791	4.61791	4.61791	4.61791	4.61791	4.61791	4.61791	4.61791	4.61791	4.61791	4.61791	4.61791
5	7.88289	7.60319	7.85149	7.43766	7.4662	4.61791	4.61791	4.61791	4.61791	4.61791	4.61791	4.61791	4.61791	4.61791	4.61791	4.61791	4.61791	4.61791	4.61791	4.61791
