# Supplementary material for: Manipulating Zika virus RNA tertiary structure for developing tissue-specific attenuated vaccines
Source: EMBO Mol Med. 2025 Sep 8;17(10):2787–808. doi: 10.1038/s44321-025-00304-5 (PMC12514043; doi:10.1038/s44321-025-00304-5)
Supplement: Supplementary file 7 — Source data Fig. 5 [file 44321_2025_304_MOESM7_ESM.zip › Fig 5/Fig 5B/mouse weight change post immunization.xlsx]

## Sheet: 工作表1
day post immunization	PBS					WT					MBD1					MBD2
0	100	100	100	100	100	100	100	100	100	100	100	100	100	100	100	100	100	100	100	100
1	105.263	102	100	101.77	102.727	102.941	99.0385	104.167	101.818	102	100	101.754	103.704	102.941	102.041	100	101.852	101.77	103.093	101.869
3	106.14	108	100.962	103.54	104.545	104.902	103.846	104.167	102.727	102	103.478	103.509	102.778	112.745	103.061	103.636	105.556	106.195	106.186	103.738
5	112.281	113	101.923	109.735	113.636	104.902	106.731	109.375	100	98	105.217	100	108.333	108.824	116.327	105.455	109.259	107.08	109.278	110.28
7	114.912	120	106.731	111.504	114.545	100	104.808	107.292	99.0909	97	106.087	100.877	110.185	114.706	115.306	111.818	114.815	107.08	114.433	110.28
9	119.298	121	106.731	112.389	116.364	102.941	105.769	109.375	96.3636	98	107.826	106.14	110.185	117.647	118.367	120.909	115.741	107.08	116.495	112.15
