# Supplementary material for: Manipulating Zika virus RNA tertiary structure for developing tissue-specific attenuated vaccines
Source: EMBO Mol Med. 2025 Sep 8;17(10):2787–808. doi: 10.1038/s44321-025-00304-5 (PMC12514043; doi:10.1038/s44321-025-00304-5)
Supplement: Supplementary file 7 — Source data Fig. 5 [file 44321_2025_304_MOESM7_ESM.zip › Fig 5/Fig 5C/mouse IgG titer.xlsx]

## Sheet: 工作表1
PBS	WT	MBD1	MBD2
100	1600	1600	1600
100	800	3200	800
100	3200	800	1600
100	3200	800	1600
100	1600	3200	3200
