# Supplementary material for: Manipulating Zika virus RNA tertiary structure for developing tissue-specific attenuated vaccines
Source: EMBO Mol Med. 2025 Sep 8;17(10):2787–808. doi: 10.1038/s44321-025-00304-5 (PMC12514043; doi:10.1038/s44321-025-00304-5)
Supplement: Supplementary file 7 — Source data Fig. 5 [file 44321_2025_304_MOESM7_ESM.zip › Fig 5/Fig 5D/mouse neutralizing antibody titer.xlsx]

## Sheet: 工作表1
PBS	WT	MBD1	MBD2
141.421	5153.57	4725.84	6128.66
141.421	4935.07	4525.48	5153.57
141.421	3644.12	3064.33	3489.62
141.421	6683.35	5620.01	5868.83
141.421	5381.74	5153.57	4725.84
