# Supplementary material for: Manipulating Zika virus RNA tertiary structure for developing tissue-specific attenuated vaccines
Source: EMBO Mol Med. 2025 Sep 8;17(10):2787–808. doi: 10.1038/s44321-025-00304-5 (PMC12514043; doi:10.1038/s44321-025-00304-5)
Supplement: Supplementary file 8 — Source data Fig. 6 [file 44321_2025_304_MOESM8_ESM.zip]

Archive with 23 entries (14 files):
- Fig 6/
- Fig 6/.DS_Store
- __MACOSX/
- __MACOSX/Fig 6/
- __MACOSX/Fig 6/._.DS_Store
- Fig 6/Fig 6D/
- Fig 6/Fig 6D/.DS_Store
- __MACOSX/Fig 6/Fig 6D/
- __MACOSX/Fig 6/Fig 6D/._.DS_Store
- Fig 6/Fig 6D/neutralizing antibody titers.xlsx
- __MACOSX/Fig 6/Fig 6D/._neutralizing antibody titers.xlsx
- Fig 6/Fig 6C/
- Fig 6/Fig 6C/.DS_Store
- __MACOSX/Fig 6/Fig 6C/
- __MACOSX/Fig 6/Fig 6C/._.DS_Store
- Fig 6/Fig 6C/viral loads in Monkey urine.xlsx
- __MACOSX/Fig 6/Fig 6C/._viral loads in Monkey urine.xlsx
- Fig 6/Fig 6B/
- Fig 6/Fig 6B/.DS_Store
- __MACOSX/Fig 6/Fig 6B/
- __MACOSX/Fig 6/Fig 6B/._.DS_Store
- Fig 6/Fig 6B/viral loads in Monkey sera.xlsx
- __MACOSX/Fig 6/Fig 6B/._viral loads in Monkey sera.xlsx
