# Supplementary material for: Manipulating Zika virus RNA tertiary structure for developing tissue-specific attenuated vaccines
Source: EMBO Mol Med. 2025 Sep 8;17(10):2787–808. doi: 10.1038/s44321-025-00304-5 (PMC12514043; doi:10.1038/s44321-025-00304-5)
Supplement: Supplementary file 8 — Source data Fig. 6 [file 44321_2025_304_MOESM8_ESM.zip › Fig 6/Fig 6D/neutralizing antibody titers.xlsx]

## Sheet: 工作表1
day post immunization	PBS		WT		MBD2
28	17.6777	17.6777	478.991	2459	1622.34	1373.7	1163.18
56	17.6777	17.6777	353.081	1812.61	686.852	1412.32	246.229
