# Supplementary material for: Manipulating Zika virus RNA tertiary structure for developing tissue-specific attenuated vaccines
Source: EMBO Mol Med. 2025 Sep 8;17(10):2787–808. doi: 10.1038/s44321-025-00304-5 (PMC12514043; doi:10.1038/s44321-025-00304-5)
Supplement: Supplementary file 8 — Source data Fig. 6 [file 44321_2025_304_MOESM8_ESM.zip › Fig 6/Fig 6C/viral loads in Monkey urine.xlsx]

## Sheet: 工作表1
day post immunization	PBS1	PBS2	WT1	WT2	MBD2-1	MBD2-2	MBD2-3
0	2.84089	2.84089	2.84089	2.84089	2.84089	2.84089	2.84089
1	2.84089	2.84089	2.84089	3.18337	2.84089	2.84089	2.84089
3	2.84089	2.84089	2.84089	2.84089	2.84089	2.84089	2.84089
5	2.84089	2.84089	3.45736	3.03782	2.84089	3.2005	2.84089
7	2.84089	2.84089	2.84089	2.84089	2.84089	2.84089	3.42882
56	2.84089	2.84089	2.84089	2.84089	2.84089	2.84089	2.84089
57	3.01213	3.29753	2.84089	2.84089	2.84089	2.84089	2.84089
59	2.84089	2.84089	2.84089	2.84089	2.84089	2.84089	2.84089
61	2.84089	2.84089	2.84089	2.84089	2.84089	2.84089	2.84089
63	2.84089	2.84089	2.84089	2.84089	2.84089	2.84089	2.84089
