# Supplementary material for: Manipulating Zika virus RNA tertiary structure for developing tissue-specific attenuated vaccines
Source: EMBO Mol Med. 2025 Sep 8;17(10):2787–808. doi: 10.1038/s44321-025-00304-5 (PMC12514043; doi:10.1038/s44321-025-00304-5)
Supplement: Supplementary file 8 — Source data Fig. 6 [file 44321_2025_304_MOESM8_ESM.zip › Fig 6/Fig 6B/viral loads in Monkey sera.xlsx]

## Sheet: 工作表1
day post immunization	PBS1	PBS2	WT1	WT2	MBD2-1	MBD2-2	MBD2-3
0	3.14192	3.14192	3.14192	3.14192	3.14192	3.14192	3.14192
1	3.14192	3.14192	4.95707	3.14192	4.35202	3.60998	4.626
3	3.14192	3.14192	5.85037	5.09406	4.22644	4.09516	4.1608
5	3.14192	3.14192	3.38587	3.16611	3.14192	3.14192	3.14192
7	3.14192	3.14192	3.14192	3.14192	3.14192	3.14192	3.14192
56	3.14192	3.14192	3.14192	3.14192	3.14192	3.14192	3.14192
57	3.4844	3.89538	3.14192	3.14192	3.14192	3.14192	3.14192
59	4.95707	5.35663	3.14192	3.14192	3.14192	3.14192	3.14192
61	3.14192	3.23325	3.14192	3.14192	3.14192	3.14192	3.14192
63	3.14192	3.14192	3.14192	3.14192	3.14192	3.14192	3.14192
